# Supplementary material for: One-Year Outcomes after Surgical versus Transcatheter Aortic Valve Replacement with Newer Generation Devices
Source: J Clin Med. 2021 Aug 20;10(16):3703. doi: 10.3390/jcm10163703 (PMC8396948; doi:10.3390/jcm10163703)
Supplement: Supplementary file 1 [file jcm-10-03703-s001.zip]

Archive with 1 entries (1 files):
- jcm-1324221-supplementary.pdf
